# Supplementary material for: Global floating algae blooms are expanding
Source: Nat Commun. 2025 Dec 7;17:612. doi: 10.1038/s41467-025-66822-5 (PMC12816672; doi:10.1038/s41467-025-66822-5)
Supplement: Supplementary file 4 — Source Data [file 41467_2025_66822_MOESM4_ESM.xlsx]

## Sheet: FIG2
Time	Phytoplankton	Seaweed	Coverage in km2
2003-01-01	2309.2	5.19019
2003-02-01	1974.93	2.68949
2003-03-01	1914.12	28.3403
2003-04-01	1173.87	15.5426
2003-05-01	828.948	27.6721
2003-06-01	652.486	23.1309
2003-07-01	644.038	36.0893
2003-08-01	493.73	23.9544
2003-09-01	1109.39	37.9224
2003-10-01	1908.59	153.94
2003-11-01	1671.27	125.19
2003-12-01	1365.11	29.7709
2004-01-01	2644.52	33.6929
2004-02-01	2769.42	16.5601
2004-03-01	2014.55	30.0908
2004-04-01	715.971	28.2584
2004-05-01	794.705	20.5246
2004-06-01	911.606	43.4715
2004-07-01	313.267	38.0214
2004-08-01	1098.41	12.6898
2004-09-01	1950.96	28.941
2004-10-01	2138.26	6.80954
2004-11-01	1068.68	15.2907
2004-12-01	1476.23	52.8613
2005-01-01	1163.94	6.71379
2005-02-01	1378.88	16.9553
2005-03-01	1291.84	22.2733
2005-04-01	837.297	56.9969
2005-05-01	484.685	61.7853
2005-06-01	577.508	55.2666
2005-07-01	1290.68	52.2605
2005-08-01	1672.36	109.655
2005-09-01	2678.51	110.011
2005-10-01	1948.17	84.4101
2005-11-01	1742.87	88.3901
2005-12-01	1678.47	6.3977
2006-01-01	1289.1	15.6861
2006-02-01	1770.85	5.28687
2006-03-01	1345.6	5.97795
2006-04-01	1107.4	16.9835
2006-05-01	353.89	25.3002
2006-06-01	295.109	17.2948
2006-07-01	430.144	30.9405
2006-08-01	342.946	69.4136
2006-09-01	1464.64	50.6815
2006-10-01	1866.14	79.2874
2006-11-01	1710.77	142.496
2006-12-01	2238.87	116.855
2007-01-01	1975.51	95.0002
2007-02-01	3157.94	16.5679
2007-03-01	1771.12	40.5194
2007-04-01	827.994	21.4445
2007-05-01	732.359	22.4696
2007-06-01	532.118	28.7067
2007-07-01	171.835	25.4674
2007-08-01	258.654	54.2697
2007-09-01	1164.48	86.8949
2007-10-01	1911.1	94.3266
2007-11-01	1752.57	92.2159
2007-12-01	2022.97	90.1981
2008-01-01	1817.29	57.7545
2008-02-01	2085	40.5317
2008-03-01	2129.61	45.7442
2008-04-01	614.697	41.4858
2008-05-01	1866.82	396.752
2008-06-01	512.512	389.233
2008-07-01	693.823	108.007
2008-08-01	406.1	106.189
2008-09-01	1715.86	67.3943
2008-10-01	1833.34	68.4638
2008-11-01	3041.95	98.996
2008-12-01	3968.14	77.3771
2009-01-01	3522.48	97.1621
2009-02-01	2847.56	29.5566
2009-03-01	1352.85	16.7978
2009-04-01	971.755	39.6076
2009-05-01	496.558	48.6909
2009-06-01	355.485	117.557
2009-07-01	213.657	359.871
2009-08-01	1348.97	22.657
2009-09-01	1920.23	45.6476
2009-10-01	2257.99	77.6714
2009-11-01	2497.22	23.0249
2009-12-01	1500.88	20.3443
2010-01-01	1612.31	11.9692
2010-02-01	3444.68	31.4811
2010-03-01	3027.51	11.825
2010-04-01	1591.3	36.7628
2010-05-01	423.849	62.752
2010-06-01	523.451	73.9437
2010-07-01	395.286	61.6514
2010-08-01	375.809	43.2077
2010-09-01	1214.02	33.3637
2010-10-01	1618.11	239.815
2010-11-01	1316.14	57.5464
2010-12-01	1510.25	48.2574
2011-01-01	1752.46	11.9356
2011-02-01	1587.23	96.7883
2011-03-01	635.74	59.1396
2011-04-01	276.906	92.7858
2011-05-01	578.924	188.024
2011-06-01	310.023	284.899
2011-07-01	176.851	551.26
2011-08-01	959.326	360.091
2011-09-01	1623.4	292.132
2011-10-01	1459.39	159.429
2011-11-01	815.037	193.364
2011-12-01	1458.47	199.178
2012-01-01	1838.74	167.155
2012-02-01	2446.18	141.254
2012-03-01	1894.85	242.201
2012-04-01	644.774	291.758
2012-05-01	538.928	497.577
2012-06-01	679.128	851.755
2012-07-01	826.955	611.798
2012-08-01	525.382	249.024
2012-09-01	2037.98	146.819
2012-10-01	1377.71	134.847
2012-11-01	1249.79	57.2165
2012-12-01	2649.83	127.45
2013-01-01	2751.68	21.5939
2013-02-01	3392.75	30.9588
2013-03-01	2115.25	80.5412
2013-04-01	1383.47	86.0644
2013-05-01	557.494	51.7487
2013-06-01	318.545	271.774
2013-07-01	386.105	48.0542
2013-08-01	879.669	87.2574
2013-09-01	2120.45	20.4357
2013-10-01	2549.17	16.1905
2013-11-01	3607.8	26.5316
2013-12-01	2569.72	9.3229
2014-01-01	1823.75	34.4202
2014-02-01	2257.3	61.777
2014-03-01	1343.23	310.993
2014-04-01	714.547	831.356
2014-05-01	748.557	1895.62
2014-06-01	179.12	1792.23
2014-07-01	413.676	1629.81
2014-08-01	265.4	1151.23
2014-09-01	1128.58	1150.62
2014-10-01	1452.76	928.509
2014-11-01	993.058	468.445
2014-12-01	1724.18	403.795
2015-01-01	2587.12	395.827
2015-02-01	4206.94	715.897
2015-03-01	3316.34	1251.63
2015-04-01	979.875	1771.68
2015-05-01	387.732	2335.1
2015-06-01	1001.45	3152.29
2015-07-01	346.798	3615.5
2015-08-01	1015.27	2817.61
2015-09-01	673.606	1793.06
2015-10-01	1608.39	730.411
2015-11-01	695.069	281.866
2015-12-01	626.507	176.587
2016-01-01	2171.05	195.573
2016-02-01	3450.45	42.3108
2016-03-01	1726.98	95.376
2016-04-01	646.51	151.203
2016-05-01	841.946	314.099
2016-06-01	430.14	907.223
2016-07-01	410.738	817.779
2016-08-01	710.787	318.252
2016-09-01	1498.51	440.782
2016-10-01	1495.08	539.266
2016-11-01	2136.08	108.171
2016-12-01	1980.14	93.7061
2017-01-01	2303.42	371.084
2017-02-01	2694.8	395.197
2017-03-01	2932.56	449.68
2017-04-01	427.588	1112.64
2017-05-01	636.959	1286.17
2017-06-01	122.02	2169.47
2017-07-01	297.296	1513.57
2017-08-01	541.978	1402.79
2017-09-01	2340.99	1141.29
2017-10-01	1863.65	597.258
2017-11-01	1370.36	408.885
2017-12-01	1716.03	754.138
2018-01-01	2350.59	1862.7
2018-02-01	2893.83	3762.15
2018-03-01	1785.42	3599.01
2018-04-01	1225.39	3806.42
2018-05-01	257.837	5016.05
2018-06-01	146.637	6997.54
2018-07-01	632.921	5522.97
2018-08-01	835.382	3259.57
2018-09-01	1812.25	1634.89
2018-10-01	3447.88	934.541
2018-11-01	1746.25	737.025
2018-12-01	1792.2	1326.38
2019-01-01	1478.65	1609.47
2019-02-01	2137.59	1233.41
2019-03-01	2842.59	1324.12
2019-04-01	614.587	2384.16
2019-05-01	488.152	2310.12
2019-06-01	304.467	3599.07
2019-07-01	1082.56	3132.22
2019-08-01	455.965	1846.16
2019-09-01	2476.91	845.813
2019-10-01	3965.43	438.965
2019-11-01	1841.15	156.086
2019-12-01	1559.35	75.6806
2020-01-01	1873.53	323.315
2020-02-01	3861.19	510.448
2020-03-01	3110.44	1180.42
2020-04-01	871.898	1283.98
2020-05-01	466.245	2497.92
2020-06-01	211.693	3789.38
2020-07-01	718.547	2308.71
2020-08-01	659.631	904.736
2020-09-01	2022.35	1250.28
2020-10-01	1824.86	627.255
2020-11-01	1383.96	388.774
2020-12-01	2610.52	726.249
2021-01-01	2767.78	1483.11
2021-02-01	3724.58	1051.65
2021-03-01	1579.33	2179.99
2021-04-01	750.562	2619.15
2021-05-01	427.533	5213.17
2021-06-01	558.138	7094.21
2021-07-01	686.74	5573.87
2021-08-01	694.114	3773.83
2021-09-01	1331.44	2550.72
2021-10-01	2194.86	723.564
2021-11-01	2781.84	322.168
2021-12-01	1093.17	516.803
2022-01-01	1986.66	1101.75
2022-02-01	5491.8	1240.85
2022-03-01	3107.36	1107.72
2022-04-01	513.412	5364.01
2022-05-01	981.278	8133.07
2022-06-01	348.5	9849.9
2022-07-01	369.199	6668.57
2022-08-01	357.47	3937.98
2022-09-01	983.975	2339.64
2022-10-01	1260.27	1015.63
2022-11-01	1848.26	483.532
2022-12-01	984.165	1312.5

## Sheet: FIG3
Time	NW America	SW America	N Atlantic	SE America	SW Africa	Baltic	Red Sea	Madagascar	Arabian Sea	SE Asia	MS China	Australia	SW Pacific	Hawaii
2003-01-01	0.181671	2.8259	5.19168	70.5639	2.78297	0	0.298602	59.6514	310.339	9.27475	0	853.908	1007.88	0.101437
2003-02-01	98.2736	8.18465	2.68953	108.307	3.30819	0	0	41.7079	592.302	78.3102	0	523.146	528.98	0
2003-03-01	0.768767	11.2679	28.4549	34.8491	13.9545	0	1.20489	46.1263	707.017	48.1448	0	746.963	303.781	0
2003-04-01	1.09413	56.8036	15.2425	24.2057	30.2091	0	10.5375	25.6092	484.087	186.622	0.52641	292.678	61.0235	0.386065
2003-05-01	0.179408	0	27.6722	3.50214	94.6758	0.0423519	22.8145	5.17974	509.464	49.7324	0	81.425	61.0305	0.465171
2003-06-01	1.71531	4.50436	19.8816	2.31797	3.30891	0.0766743	454.528	16.6661	87.8395	6.13106	3.24948	46.7175	28.7558	0
2003-07-01	5.84763	0	36.0891	0.75953	5.60966	452.964	100.149	2.50376	2.14634	5.40832	0	26.4067	16.6558	25.8646
2003-08-01	3.7241	0	23.9546	1.35419	0	65.2741	4.17618	121.26	25.0803	64.9802	0	197.181	2.47434	7.94591
2003-09-01	8.76199	0.133967	37.8356	9.1061	0.269462	0.222869	0.335944	1.57487	39.3824	77.7501	4.62674	963.225	5.91936	7.01189
2003-10-01	28.8783	0.049388	153.841	23.1681	1.4928	0	4.63968	45.0214	95.381	29.0503	0.100376	1601.84	69.8993	12.2063
2003-11-01	0.775693	2.73255	125.186	86.2165	1.12327	0	5.07484	44.1556	16.2451	19.0007	0	1184.02	308.941	0.736302
2003-12-01	0.794934	1.64681	29.7702	122.081	1.37437	0	8.03446	68.1029	251.15	3.45774	0	769.885	137.693	0.161119
2004-01-01	0.308182	11.0001	33.6927	84.873	1.47016	0	9.27401	76.9632	1012.26	14.2354	0	1036.29	400.043	0
2004-02-01	0.298452	160.114	16.6459	35.5448	3.52762	0	4.53245	97.6426	762.238	35.6214	0	659.345	1011.1	0
2004-03-01	62.0168	620.276	30.0911	15.6466	4.8042	0	7.13784	3.8243	178.816	24.3408	0	581.356	517.47	0
2004-04-01	0.510321	111.964	23.8387	3.44832	32.196	0	0.159923	22.6654	290.629	18.9752	3.0235	199.257	35.4337	0.327362
2004-05-01	6.77282	80.2289	14.4974	2.24631	13.6712	0	18.0616	18.5537	455	26.2014	5.99801	73.342	97.991	1.04212
2004-06-01	106.482	4.26148	16.0623	8.46956	5.01136	0	442.093	0.155022	270.38	18.6535	27.9554	5.25304	27.4503	23.1184
2004-07-01	4.59042	0	35.1499	0.863581	0.0834736	13.2176	60.6285	0.241371	69.6648	79.8203	2.87188	31.1467	11.1836	41.8354
2004-08-01	2.6367	1.54154	13.3186	1.54688	0.822643	189.608	6.33314	10.4118	14.3823	7.11321	0	790.139	15.4971	57.9814
2004-09-01	1.33226	2.40615	15.6853	2.05403	0.137096	0	0.369827	53.6179	685.046	24.9149	12	1144.2	15.4239	18.3668
2004-10-01	4.90218	2.34337	4.47226	28.0157	1.89296	0	0.72257	45.9562	14.9793	31.3241	2.35308	1881.09	110.495	20.81
2004-11-01	0.281574	0.997459	13.7654	14.2266	1.2289	0	20.5538	25.8846	6.07364	82.5965	1.47814	412.561	501.985	1.37928
2004-12-01	0.396839	7.43629	52.8622	44.3726	3.7817	0	0.879491	69.4073	4.52521	50.1639	0	788.105	509.057	0
2005-01-01	0	15.7392	6.76797	50.4435	0.826374	0	2.66275	120.447	55.6831	93.055	0	473.049	351.857	0
2005-02-01	12.7338	119.724	16.9555	62.6681	8.52745	0	0.323868	68.8743	365.721	64.6562	0	545.373	130.764	0
2005-03-01	54.9808	56.5617	22.2734	25.1958	16.6127	0	0	47.1089	441.059	96.0577	0	409.431	144.85	0
2005-04-01	0.0980054	88.5831	56.9973	8.98236	4.58827	0.125898	0.805349	29.3946	463.76	23.0657	0	202.472	14.9575	1.14943
2005-05-01	0.401908	81.7894	61.7694	6.89321	1.96087	0	8.75469	2.72852	278.553	10.1336	0.0224307	65.1855	27.6176	0.131639
2005-06-01	1.83096	9.79885	44.3034	3.06849	0.955758	0.069488	6.63589	4.44581	347.583	7.46207	10.9649	184.855	9.67004	0
2005-07-01	4.8291	2.7065	52.2598	2.87418	8.95444	476	368.43	1.30509	60.507	11.2975	0	339.695	13.9921	0.722199
2005-08-01	4.49529	0.438468	109.652	7.60822	129.586	2.84751	202.483	1.46908	50.3676	4.61998	0	1246.75	20.8267	0.859193
2005-09-01	1.63473	0.0216745	109.994	10.6986	0.0255176	5.37416	4.36205	0.646578	53.4379	17.9834	0	2529.67	33.5454	18.9396
2005-10-01	0.460609	7.18921	84.3943	78.4536	0.676055	0	21.7527	45.2074	25.6928	6.56167	0	1687.46	75.0368	0.147475
2005-11-01	4.71444	22.9866	88.387	197.556	4.04924	0	46.2046	55.4541	22.3011	1.99267	0	1121.62	266.295	0.194207
2005-12-01	0.701359	182.105	6.56834	103.064	3.5312	0	0	53.2528	16.4645	4.96969	0	734.236	582.233	0.137149
2006-01-01	0.0619108	113.315	16.4343	48.2697	3.45609	0	0.33863	362.846	324.571	12.0949	0	226.55	195.962	0.17058
2006-02-01	0.568905	7.98745	5.28693	105.381	1.39373	0	10.5006	151.121	399.381	152.58	0	682.629	258.898	0
2006-03-01	151.606	22.2577	5.98168	40.5307	4.97011	0	4.99218	41.4843	248.741	64.1995	0	372.756	393.715	0
2006-04-01	13.1174	76.9887	16.9837	20.6719	2.40182	0	11.2337	27.2688	310.418	171.231	0	397.874	76.0204	0
2006-05-01	0.190625	19.6883	20.636	3.3025	12.9818	0	57.6804	2.98608	131.264	35.3629	4.74139	54.4255	34.2983	0.764822
2006-06-01	0.461038	4.01304	16.9507	1.2866	18.4687	10.5978	96.9272	0.231176	85.5461	6.45418	0.344148	14.5689	56.816	0.509322
2006-07-01	3.8232	5.62178	30.9403	7.18127	3.85181	290.41	48.7548	14.6493	0.557899	0.0447923	0	52.3501	3.28579	0.3928
2006-08-01	3.8616	3.5593	69.4116	3.79016	2.9889	89.6656	13.6713	1.83074	58.8063	0	0	148.649	3.07159	12.9333
2006-09-01	1.17285	0.240381	50.6807	8.3062	0.00879507	0	4.19243	15.9041	388.411	4.30362	0	1000.91	38.6144	2.55193
2006-10-01	4.33912	2.93661	79.5964	101.617	13.0602	0	2.72703	45.4838	164.666	4.77882	0	1476.67	44.7481	5.41052
2006-11-01	1.78427	49.2672	142.526	163.687	7.70564	0	19.3936	75.1732	7.5393	37.611	0	1079.78	268.378	0
2006-12-01	0.148357	3.58054	116.876	135.497	2.98807	0	0	43.5725	7.2221	6.06173	0	1412.31	629.386	0
2007-01-01	0.616817	26.6648	94.9969	49.7021	4.41832	0	0	156.845	24.1032	127.381	0	797.013	790.633	0
2007-02-01	5.66721	14.7468	16.568	118.546	1.92515	0	1.09394	263.351	546.077	44.841	0	987.859	1179.46	0
2007-03-01	1.23963	23.3694	40.5118	84.5253	4.77255	0	0.806719	226.824	51.5492	60.4329	0	610.398	707.826	0
2007-04-01	4.87368	26.3188	21.4446	20.2967	2.2945	0.0412929	1.91131	16.9545	47.5438	75.3213	0	203.164	429.862	0
2007-05-01	20.3508	79.5723	21.481	4.78133	9.55649	0	20.7752	2.35366	385.383	82.5669	1.00754	92.5043	33.3204	0.997552
2007-06-01	15.091	0	18.8146	4.20168	0.954399	1.32303	264.935	0.79712	134.37	29.6174	9.89257	31.4123	63.2207	1.34112
2007-07-01	4.1105	7.11977	25.4666	3.47648	2.53244	17.7567	70.397	0	10.319	6.63859	0	34.1391	11.9478	4.54207
2007-08-01	8.39979	0	54.2695	2.06333	0.459067	28.7146	0.799531	2.48114	128.935	8.16809	0.501296	44.3498	1.56642	32.7455
2007-09-01	0.961926	0.0298583	87.06	7.92854	0	2.62888	2.48023	13.2971	160.539	7.3712	0.214565	841.518	107.665	19.7669
2007-10-01	3.22406	0.0794033	94.3233	18.7513	0.0648963	0	11.6622	13.3997	21.3832	4.68182	0	1709.68	80.7914	48.6298
2007-11-01	1.57356	6.14066	92.2157	223.991	1.44203	0	2.89866	25.2371	5.54597	5.64995	0	1172.7	302.103	5.34043
2007-12-01	12.8319	27.1201	90.1971	144.758	2.73559	0	0.649835	92.8685	193.849	0.927622	0	1085.1	461.749	0.095453
2008-01-01	0.0363261	29.2663	57.7552	60.2863	1.89004	0	0	67.4746	721.196	78.1243	0	774.414	84.5463	0
2008-02-01	5.7572	9.578	40.5314	51.117	9.31811	0	0	73.5634	1172.52	45.8497	0	483.958	231.165	0
2008-03-01	0.459632	10.8327	45.6587	26.7211	36.1815	0	0.0562885	28.155	900.668	104.491	0.0556961	899.127	123.455	0
2008-04-01	1.48967	8.27711	40.5472	17.2381	11.5181	4.61259	1.29861	12.2674	200.129	18.7902	0.938474	291.442	43.8664	4.0301
2008-05-01	19.1644	58.7163	43.4516	13.3812	4.95291	0.0551903	12.1302	6.58731	1495.21	40.1375	354.1	200.592	16.843	0
2008-06-01	74.6598	6.8619	45.1838	1.3398	0.303546	0	97.3507	1.54629	137.934	11.4337	344.063	168.465	9.16778	3.34094
2008-07-01	1.35582	0	28.8357	5.914	1.20494	101.09	87.4233	3.20259	28.6768	3.63956	79.3876	453.691	3.45246	4.18429
2008-08-01	15.5418	0.0244003	99.3266	3.0082	3.06813	26.5591	27.9642	4.71272	79.0808	16.0762	6.75282	198.367	10.6897	21.1015
2008-09-01	3.95121	0.162122	67.3926	20.6638	0	0	0	9.0182	57.8597	13.5828	0	1488.77	108.542	12.724
2008-10-01	0.553993	0	68.0066	21.381	3.27963	0	72.0658	56.7173	169.846	6.18646	0.456362	1350.99	153.541	0.152247
2008-11-01	2.89792	9.36389	99.0033	65.4505	0.379529	0	12.1183	162.372	1487.72	1.14167	0	986.079	315.569	0.139466
2008-12-01	0.609643	6.42278	77.8456	108.458	0.539523	0	4.19707	404.318	1913.21	2.66791	0	1093.84	433.547	0
2009-01-01	0	27.938	97.1609	161.789	3.29494	0	8.53509	710.075	1161.73	3.98006	0	1302.63	144.288	0
2009-02-01	17.9616	5.0892	29.6023	88.3807	1.47874	0	4.92505	355.949	1011.92	5.5102	0	908.918	447.245	0
2009-03-01	6.8132	59.1316	16.7635	95.0493	20.6588	0	8.28834	60.5138	474.476	12.0079	0	561.124	54.5623	0
2009-04-01	2.78652	63.4776	36.0361	26.6145	54.3212	0.364973	28.0878	5.70893	236.764	31.5746	3.40374	499.063	21.9671	0.889188
2009-05-01	0.957327	69.3061	38.1121	10.3937	3.23259	0	22.9429	1.18403	261.677	54.202	10.6719	64.0099	8.30695	0
2009-06-01	2.17526	2.53864	19.0667	5.68773	0.448231	8.66546	10.141	5.19618	216.36	0.69886	98.7796	98.7018	4.59164	0
2009-07-01	5.55224	0.0226765	9.92736	1.50049	2.5714	112.384	0.213607	1.16883	2.597	11.6514	349.956	66.9244	4.77911	4.37077
2009-08-01	5.8084	1.29029	17.0397	2.29055	1.96424	126.87	0	0	1.58223	11.3861	5.66205	1190.37	0.157385	10.7398
2009-09-01	13.429	0	45.5153	12.3682	0	2.55101	4.44414	0.451847	217.818	0.00194252	0	1657.51	0.889997	11.9138
2009-10-01	11.4266	1.97095	75.8798	50.0223	0.314942	0	0.47546	12.3042	88.2219	18.723	1.78226	2073.1	10.4031	1.7674
2009-11-01	4.84712	0.256632	23.2047	27.2824	1.84693	0	19.7493	51.4961	37.2566	15.2809	0	2330.15	9.73094	0
2009-12-01	0.13199	76.627	20.5972	44.5808	1.83415	0	1.0848	49.0382	42.2758	0.861743	0	1145.02	138.956	0
2010-01-01	0	3.67011	11.9692	153.893	6.5865	0	1.52561	107.362	210.998	9.6292	0	530.777	588.07	0
2010-02-01	0.119291	2.86394	31.4815	27.6798	2.39877	0	4.08259	234.227	858.638	24.5022	0	795.635	1496.01	0
2010-03-01	1.3665	7.14629	11.8434	100.37	4.41231	0	5.84987	86.4646	218.648	18.2239	0	1053.96	1531.82	0
2010-04-01	0.339183	0.253721	35.1352	49.8638	0.317657	0	28.9931	29.0114	106.876	4.3307	1.79589	383.932	986.779	0
2010-05-01	2.09636	20.0002	52.0896	9.35956	5.56433	0	18.2626	8.89362	145.528	1.95322	11.1158	50.6656	160.778	0.0320439
2010-06-01	2.1671	13.9188	18.1832	3.28062	3.84221	0.390756	338.284	0.427331	10.1093	1.55723	55.2816	56.8718	90.6041	2.09061
2010-07-01	6.5278	0.312043	31.3411	4.14816	0.563363	111.563	47.4339	0	18.3497	1.64081	30.3119	174.645	28.7609	1.59468
2010-08-01	5.69008	0.0152339	42.3149	4.0428	0.0224087	11.999	0	0.0144214	0.64789	16.9078	0.98549	233.555	102.468	0.272084
2010-09-01	52.1251	0.918934	24.0925	4.34141	0	3.69422	0.393312	0.133603	9.59914	7.62437	9.37928	1044.44	63.5501	24.781
2010-10-01	3.06982	2.79442	239.835	42.522	0	0	29.9639	8.37303	6.72264	3.8476	0	960.088	559.507	1.25046
2010-11-01	4.69895	14.3102	57.5777	140.899	0.345554	0	0.314127	22.2617	13.7331	1.20282	0	929.414	185.163	3.39756
2010-12-01	0.466403	1.79106	48.2576	69.3717	4.12957	0	0.389044	65.4202	146.712	0.497773	0	677.52	544.999	0.411354
2011-01-01	0.488093	9.99114	11.9356	69.192	13.0888	0	0.512633	132.968	549.668	10.0076	0	411.281	554.734	0
2011-02-01	0.878214	86.016	96.7899	21.9105	3.90457	0	0	97.8283	502.759	16.0476	0	634.001	221.947	0.15704
2011-03-01	19.3927	17.693	59.1403	10.8286	3.95489	0	0.115735	30.4504	53.5748	22.8859	0	346.713	129.865	0.413636
2011-04-01	3.59904	31.7526	92.7862	7.0202	1.20892	0	4.36513	17.3633	107.796	32.2669	0	36.3512	34.1873	1.04716
2011-05-01	0.407369	53.3626	186.077	3.28701	10.4119	0	28.9563	1.68467	370.501	5.78465	2.37593	85.4443	17.1817	1.43892
2011-06-01	2.52629	0.0830467	278.563	2.33031	8.52312	1.24407	107.061	4.9652	70.7103	0.484399	5.45762	95.7723	16.1253	0.173488
2011-07-01	7.551	0.0233861	412.562	4.96801	3.94713	54.0416	9.85333	1.03872	0.18639	9.91929	138.713	56.9645	11.5368	20.128
2011-08-01	7.10991	0.0439466	349.697	4.75472	0	103.286	25.9561	1.57562	0.340491	0.917264	11.0217	774.584	0.851707	39.1954
2011-09-01	5.4426	0.0434063	292.102	33.4344	0	0.248024	0.43299	9.6651	82.0008	6.5741	0	1369.81	62.6051	53.8467
2011-10-01	5.58016	0.382827	159.5	124.144	0.414801	0	7.03354	22.559	55.1226	40.4343	0	1164.42	35.0722	3.8857
2011-11-01	1.40035	7.92483	193.332	82.8175	0	0	14.0182	43.4142	8.51796	15.2343	0	581.111	60.4049	0.324032
2011-12-01	4.09191	26.5762	199.182	34.7122	2.95423	0	0	550.023	196.059	6.43112	0	367.48	269.979	2.13788
2012-01-01	0.150171	4.29476	167.154	30.1054	7.0826	0	0.358041	352.673	489.476	28.4649	0	756.016	170.409	0.121273
2012-02-01	2.37605	4.36852	141.254	52.48	19.1487	0	0	153.767	1056.81	32.3826	0	504.406	620.31	0
2012-03-01	13.4396	23.4032	190.264	115.008	18.9097	0	0	102.911	928.06	17.6356	51.9484	254.712	421.006	0
2012-04-01	23.0696	53.1428	274.892	21.2945	18.9151	0	0.134326	26.5535	50.3001	37.431	17.1944	311.106	104.447	0
2012-05-01	12.2334	145.272	443.741	5.6621	19.6748	0.0119059	0	16.7583	251.45	5.99809	54.9912	40.8335	39.4058	0.552206
2012-06-01	5.12774	7.59903	643.274	9.35147	2.59235	0	345.897	0.53816	139.7	6.34468	208.499	151.707	6.77253	0.10284
2012-07-01	3.10561	0.427738	586.743	2.37543	1.43413	222.892	420.817	0	40.8194	13.4072	25.0598	119.998	0.767218	0.997901
2012-08-01	2.75378	1.17295	239.936	4.20585	1.38255	56.6371	0	0.0107199	30.1295	3.47849	9.07075	412.693	12.891	0
2012-09-01	8.13861	4.32192	146.823	17.4845	0.49695	0	0.55041	3.32856	420.095	2.5814	0	1570.35	10.6691	0.0229784
2012-10-01	3.9359	0	135.118	36.0299	0	0	15.0147	11.8542	2.97012	14.2235	0	1248.47	12.6329	32.3505
2012-11-01	16.0986	1.55853	57.2099	128.225	0.741396	0	4.84158	75.2808	4.61444	1.92573	0	955.157	61.1765	0.0442204
2012-12-01	1.7105	21.8791	127.456	75.3808	1.68746	0	0	460.46	42.8152	2.4963	0	1935.57	106.755	0
2013-01-01	0.307851	3.73074	21.5113	49.5037	7.76961	0	0	429.086	357.27	2.36588	0.12019	1507.13	395.611	0.148256
2013-02-01	346.996	57.897	30.959	21.016	1.84955	0	0.0691293	191.538	370.049	20.4113	0	1698.14	683.535	0.0590063
2013-03-01	3.75963	8.84309	38.9896	73.579	1.7928	0.410225	0.217684	121.281	226.791	34.3356	41.5705	1330.19	315.465	0
2013-04-01	4.94247	11.3376	70.4748	11.7312	2.23892	0	0.678412	17.2403	242.86	44.94	15.5924	569.272	473.669	3.60462
2013-05-01	0.743623	68.6649	37.3216	3.2862	0.769745	0.0854909	14.9589	5.43442	217.034	15.6499	15.0309	138.355	90.5886	1.15928
2013-06-01	11.1159	112.645	29.5691	6.5026	2.11896	4.96477	26.3273	1.70204	25.0493	2.52704	242.191	69.8682	57.168	0.0648474
2013-07-01	1.88989	1.64937	16.5118	6.08502	1.2941	105.464	35.4139	1.10449	3.65247	11.038	31.5933	183.603	5.37287	29.6151
2013-08-01	4.49764	0.169552	84.6039	2.69505	2.50866	6.65902	6.05536	0.229211	28.0114	3.05588	13.3299	793.981	9.74018	21.9572
2013-09-01	1.00613	4.0359	20.4358	1.52675	0.0915876	2.08879	4.06602	42.9097	200.71	8.67302	0	1839.32	3.47502	13.4418
2013-10-01	1.99993	4.52681	16.1906	51.5336	0	0	12.8822	60.1189	134.982	3.29202	0	2157.99	69.1394	52.4809
2013-11-01	11.2369	8.45678	26.5316	93.8966	2.3144	0	12.7847	40.9927	23.2052	35.5787	0	2904.27	475.047	0.288443
2013-12-01	0.439461	8.40987	9.32292	72.4933	0.394574	0	2.05782	156.448	58.4884	0.548143	0	1944.02	327.118	0.0221661
2014-01-01	0.00460509	0.716634	34.349	34.5258	0.769329	0	0.209861	230.507	394.362	8.61829	0.0712555	817.311	336.759	0.0367649
2014-02-01	35.3833	2.71632	59.5179	65.6761	0.961678	0	0.830828	214.947	379.125	5.58724	2.25949	1395.6	155.594	0
2014-03-01	8.81482	39.883	302.754	12.0132	5.38408	0	6.83603	68.1964	349.949	35.9727	8.27461	801.106	14.7697	0
2014-04-01	0.698549	16.0528	765.897	12.3884	2.84306	0	5.05248	31.37	63.7261	56.6413	65.5036	436.109	91.3583	0.155224
2014-05-01	3.07971	1.2704	1730.44	13.2868	4.00749	0	21.9363	7.09382	545.334	11.5543	165.224	114.048	24.9609	0.428721
2014-06-01	22.4376	0.057597	1547.26	10.1063	1.48848	0	12.1115	1.0415	14.0724	12.7442	245	101.568	7.77982	16.9314
2014-07-01	7.36995	0.526109	1290.87	5.77383	5.05462	206.597	31.3283	1.17581	0.41461	7.74939	338.996	123.305	8.14487	17.2322
2014-08-01	15.1597	1.0111	1141.42	7.17356	9.42563	11.5499	2.84761	3.54551	4.96309	11.1393	9.78647	176.4	0.33055	22.9255
2014-09-01	30.7569	4.51125	1149.1	2.58194	13.3812	0	1.06729	6.35626	11.3675	6.26557	1.52928	885.041	13.2251	153.71
2014-10-01	2.85792	1.19404	928.514	109.812	4.77292	0	12.7661	14.4757	22.8237	12.049	0	1236.73	32.7758	2.79194
2014-11-01	0.116814	50.5608	468.955	74.9412	0.849979	0	6.32186	33.9909	15.0689	13.8571	0	748.653	46.2772	1.87642
2014-12-01	3.972	2.17698	403.929	155.081	4.2554	0	0	87.5356	300.393	0.90582	0	898.429	270.914	0.098588
2015-01-01	0.200306	8.82529	395.833	71.7921	5.66667	0	0.30321	34.6257	707.221	11.4448	0	547.498	1201.21	0
2015-02-01	12.7951	67.5405	696.362	132.955	23.3987	0	0.986029	222.471	1866.48	48.2808	19.5466	1161.6	670.99	0
2015-03-01	54.4618	422.48	1140.23	84.5553	45.2689	0	3.69341	62.3183	1243.03	54.3887	111.316	1106.72	238.804	0
2015-04-01	0.596025	204.506	1417.98	7.99359	27.7407	0	11.005	43.6227	23.0573	70.2381	353.83	547.366	43.6038	0
2015-05-01	0.788912	10.8895	2007.72	6.15976	0.714218	0	34.2485	8.32364	56.4624	32.9341	327.691	168.657	67.6087	1.37745
2015-06-01	1.96718	2.12382	2446.72	4.26517	0.331724	0.199858	357.491	2.66518	549.233	21.9904	705.656	44.1724	16.6395	0.342151
2015-07-01	8.99302	0	3492.18	6.38878	2.80417	26.2307	139.965	0.389266	35.7535	57.1613	123.379	60.6173	6.29161	2.17145
2015-08-01	6.81606	0.4458	2814.57	16.1754	0	390.553	0	3.29366	259.953	4.57299	3.12085	247.206	0.663187	85.8584
2015-09-01	6.00134	2.50572	1792.43	4.13318	0.853971	2.01975	0	24.3688	24.3246	6.20634	0.648036	589.8	7.41804	5.90742
2015-10-01	0.679876	0.508037	730.464	5.10728	0	0	1.78221	40.5084	15.0198	52.5416	0	1397.73	33.136	60.5734
2015-11-01	0.974806	0.149185	281.86	12.3532	0.0479149	0	11.5909	16.5305	10.7922	68.7218	0	550.782	23.0975	0.0629421
2015-12-01	3.93166	0.215927	179.297	58.1596	1.49732	0	0	31.7383	4.00731	0.579162	0	312.705	210.675	0.0175652
2016-01-01	0.218572	5.08245	195.652	40.207	3.04592	0	0	479.406	388.309	5.20389	0	750.189	501.088	0
2016-02-01	1.81264	12.4129	41.9959	46.3154	2.01934	0	3.62052	488.148	1594.21	3.38892	0.315513	723.276	573.912	0
2016-03-01	12.1931	73.7387	80.0318	11.5598	16.8236	0	2.48619	113.338	565.954	5.80132	15.3479	377.306	547.748	0
2016-04-01	0.363588	32.3797	141.418	15.2531	6.52207	1.25407	23.9387	28.5646	337.76	5.1379	9.78834	150.659	43.8689	0.403904
2016-05-01	0.448635	6.28814	141.154	2.23369	6.02607	0.759067	63.8127	49.8569	154.403	5.74238	172.971	324.204	228.272	0
2016-06-01	1.03964	5.1521	389.796	0.987606	1.4641	3.47424	124.122	2.52477	43.1441	2.3762	517.835	214.664	29.1918	1.63129
2016-07-01	12.7668	4.94278	519.058	6.94154	0.730612	139.042	1.10243	1.43968	3.0159	10.9568	298.738	217.92	11.9468	0
2016-08-01	2.90861	0.494098	316.954	2.97617	0.206292	32.587	15.7776	7.77053	20.4043	18.1191	1.54319	604.012	1.88776	1.34028
2016-09-01	7.54997	3.03468	439.496	15.8423	0	5.81047	6.21887	5.76152	43.3969	4.33583	1.29188	1330.24	67.0347	10.0341
2016-10-01	1.20144	32.0601	539.357	84.3671	0.205812	0	22.6356	93.5562	64.6306	5.90955	0	1096.83	50.0569	44.8862
2016-11-01	0.152071	14.6419	108.173	136.995	0.348378	0	5.79742	246.878	56.3214	2.87498	0	1427.88	224.966	20.1543
2016-12-01	1.09231	34.6366	93.8191	51.7174	0.218929	0	5.5682	625.47	306.668	1.34069	0	661.291	290.319	0
2017-01-01	0.0888973	43.666	371.08	49.7622	9.4461	0	3.56015	643.708	674.743	3.88259	0	619.907	254.773	0
2017-02-01	134.892	29.9847	395.092	115.703	9.62245	0	1.60606	406.239	1176.6	6.00687	0.110102	559.914	253.719	0
2017-03-01	14.4155	21.2723	374.36	10.7638	14.7341	0	2.09407	116.23	2383.01	31.6317	75.3378	161.598	175.763	0.172888
2017-04-01	4.40005	5.59959	620.477	11.4311	4.38923	0.952159	6.89636	16.6629	204.335	16.3848	492.38	142.001	14.0661	0
2017-05-01	5.03559	214.913	845.42	11.1291	1.65721	0.913216	84.4329	3.62322	202.938	46.8751	440.932	51.8594	11.7608	1.6636
2017-06-01	0.572877	4.25864	1688.55	9.82477	0	0.0973714	21.83	2.14975	33.2345	3.51822	484.121	32.3053	11.0643	0.01581
2017-07-01	1.84563	0	1511.71	6.26207	0	98.6717	0.132931	0.507069	3.04227	3.98031	3.13407	156.683	24.1815	0.936177
2017-08-01	13.6901	0.182958	1414.9	1.67981	0.984738	18.4743	0	1.1654	25.8645	2.19704	0	451.124	4.60895	9.99817
2017-09-01	12.4166	0.0251711	1682.4	1.97692	0.00574784	1.88829	0	15.5128	33.4613	4.89106	0	1632.82	38.9467	57.8897
2017-10-01	6.1498	2.22895	691.329	21.6334	0	0	0.208473	43.2127	17.7994	7.02512	0	1532.83	126.058	13.2525
2017-11-01	1.14228	11.0996	408.891	93.3889	2.94368	0	0.875708	116.67	37.1426	1.4468	0	1046.77	58.7786	0.105042
2017-12-01	0.29159	3.25089	754.15	152.167	3.92938	0	1.29447	237.584	364.907	0.68921	0	870.646	81.7708	0.196887
2018-01-01	0.0118816	30.685	1862.73	234.427	0.412795	0	6.25449	436.838	797.861	11.8563	0	655.733	176.824	0
2018-02-01	87.2782	6.51006	3724.66	43.34	6.16008	0	0	190.225	1365.28	54.4658	37.6482	642.825	496.123	0
2018-03-01	95.9401	104.41	3510.31	43.4829	7.80378	0	0.193903	84.5062	416.496	52.9831	88.7848	570.062	409.331	0
2018-04-01	1.46709	115.36	3766.48	58.8447	12.6689	0.459053	1.96559	31.9515	149.542	13.6067	39.9356	333.742	505.022	0.662257
2018-05-01	0.814885	24.5929	5014.16	1.87054	24.4729	16.2051	9.99091	9.91764	70.4842	13.3485	1.9602	20.8446	62.492	2.86804
2018-06-01	27.5564	0	6807.55	1.59459	2.36421	11.8493	21.674	2.535	7.87294	6.53267	190.092	56.6722	20.5577	2.38839
2018-07-01	15.3586	0	5380.26	1.29526	0.382266	193.354	204.404	0.0540382	14.1581	2.65945	142.809	184.599	15.4082	2.73827
2018-08-01	10.3795	0.362831	3248.98	7.65426	0.0277055	13.6231	37.4011	0.445262	29.5916	9.82572	11.5154	691.984	31.8348	1.82779
2018-09-01	18.3905	0.0484864	1634.35	62.3006	1.1408	0	0	3.11319	263.824	17.5136	0.55676	1326.26	72.5303	42.8636
2018-10-01	6.32042	0.105707	956.637	35.4794	0.0707228	0	1.0059	13.4383	16.1251	16.7938	0	2962.85	345.33	28.7219
2018-11-01	30.9578	10.676	740.011	160.883	0	0	0.187797	160.69	16.4074	4.06621	0	834.377	515.959	8.18448
2018-12-01	0.00148568	2.21042	1326.93	136	1.88908	0	0.0965559	648.039	135.69	9.32739	0	720.21	135.948	2.34651
2019-01-01	0.151488	16.6932	1609.49	174.38	2.09475	0	0.282817	140.131	270.36	39.7896	0	493.423	343.699	0.034886
2019-02-01	54.311	28.7953	1233.43	101.645	2.58284	0	2.65198	73.6324	485.741	38.5468	0	1043.44	311.839	0.269287
2019-03-01	4.14797	9.97629	1196.56	8.17698	6.07146	0.0168528	0.612317	61.8725	1085.97	67.3794	127.592	1163.64	439.25	0
2019-04-01	13.2231	10.0431	2073.56	12.7016	16.2693	1.00817	7.34815	26.7579	177.843	22.5341	310.673	232.683	93.9109	0
2019-05-01	4.83936	9.89277	2198.37	10.3013	18.4478	0.365138	159.831	34.5517	69.1634	16.2651	111.889	99.2991	65.8711	0.0204106
2019-06-01	8.52126	1.5759	2692.28	4.27573	4.78113	0.107928	143.984	1.48984	11.7291	5.56428	906.854	81.9008	37.8369	2.34484
2019-07-01	7.1915	1.11837	2680.39	2.50723	0.0582244	797.245	31.8657	1.83053	2.31965	0.325634	451.883	185.034	43.8748	9.73238
2019-08-01	18.879	8.52823	1783.57	5.46761	0	37.2555	0	4.81646	20.2833	9.42272	62.6166	291.178	8.83445	50.8104
2019-09-01	32.1232	3.56966	845.956	37.3821	0.125683	0.384526	3.97223	1.40135	12.7462	3.93348	0	2333.86	23.8844	33.3281
2019-10-01	18.1059	37.1502	437.578	133.723	0.897385	0	8.65662	29.3712	4.76333	7.75336	1.39158	3642.4	69.1829	29.3215
2019-11-01	1.19834	15.965	156.178	125.694	2.99224	0	1.79945	65.4388	8.70049	4.99124	0	1490.99	123.432	1.26423
2019-12-01	0.207348	2.58809	75.8062	78.5593	2.90971	0	1.5465	122.335	207.174	51.8218	0	957.929	179.144	0
2020-01-01	0.305235	12.1165	323.32	26.1678	11.5806	0	1.03349	154.235	361.381	108.067	0	910.811	290.717	0
2020-02-01	6.54696	43.6605	510.469	22.6175	14.3984	0	2.68847	163.389	2696.29	17.7622	0	489.76	402.635	0
2020-03-01	20.3773	68.0989	1178.3	13.6633	14.6956	0	17.1107	42.1597	1300.7	38.5587	2.13165	382.078	1212.81	0
2020-04-01	30.1759	183.646	1213.88	6.89832	33.4646	1.02603	2.82826	15.4776	135.002	20.1816	70.2346	224.091	219.007	0.606365
2020-05-01	20.4374	89.7314	2254.82	14.4935	23.289	0.192886	2.81269	15.3148	89.4169	96.4561	244.743	11.0131	101.358	0.229376
2020-06-01	1.98668	7.2877	3700.88	8.49332	1.50096	12.8703	46.8876	8.96739	15.1578	24.0057	88.5726	48.8471	36.0107	0.0668531
2020-07-01	1.80092	0.412417	2306.7	3.21793	3.09252	162.517	322.295	0.015063	80.5215	12.1539	2.0372	77.4258	53.3483	0.374059
2020-08-01	2.24951	0.0298077	903.586	2.84527	0	65.2638	1.65272	0.0823087	52.7942	48.6627	1.16387	431.017	54.4299	0.940486
2020-09-01	13.709	0.160553	1246.68	20.6644	0.384756	0	1.37765	0	406.9	12.9213	3.75756	1494.64	23.6973	48.878
2020-10-01	4.76967	0.175128	634.946	107.58	0.0130955	0	3.55981	134.656	47.3872	35.0841	0	1365.08	88.0871	36.2351
2020-11-01	54.7272	2.82834	389.958	87.1672	1.09838	0	9.07837	82.627	21.153	14.3526	0	779.922	327.968	2.3658
2020-12-01	12.5298	24.4492	726.415	71.8176	7.21363	0	1.03494	373.294	17.4094	24.5867	0.915211	761.473	1317.71	0
2021-01-01	0.206199	9.70603	1484.41	211.538	1.64605	0	5.24942	1695.55	247.107	20.0521	0	411.965	164.057	0
2021-02-01	1.36535	11.1971	1029.86	15.6813	0.610822	0	0.0852027	659.436	2113.63	59.6219	22.1704	600.491	264.917	0
2021-03-01	8.99004	18.4697	2112.65	40.8342	13.8791	0	6.61497	27.6186	570.486	134.245	67.3198	591.864	166.702	0
2021-04-01	3.3064	25.0977	2569.19	8.54254	11.6291	2.07356	26.7668	44.6415	127.002	29.0805	49.9931	354.233	118.403	0
2021-05-01	2.01631	99.5719	5091.76	6.14989	2.62579	0.0250472	49.6367	7.96902	160.301	18.5087	121.6	34.0249	35.0063	1.30401
2021-06-01	1.86674	64.0243	6399.36	4.05617	1.01564	33.5067	91.073	0.291626	81.2273	161.197	694.968	85.7601	32.2559	1.33567
2021-07-01	6.6592	0.0310495	5472.24	7.04631	0.161122	203.101	40.2907	0.0624088	159.948	13.5044	101.803	241.568	14.7198	0
2021-08-01	11.9245	1.66347	3728.37	145.918	0.0857841	19.3564	0.10153	0.641945	13.5574	15.158	45.764	469.617	0.880386	12.7016
2021-09-01	10.5534	0.0647999	2523.13	244.373	0.253518	0.809161	0.521883	16.5928	77.6698	14.7747	27.677	943.73	18.4145	6.87475
2021-10-01	0.433472	0.0115284	730.084	119.097	0.0554284	0	9.06148	29.6789	368.925	41.4571	7.03132	1471.72	113.643	27.1363
2021-11-01	1.39351	17.157	322.215	124.205	5.48176	0	3.04766	199.822	158.28	82.0024	0	1956.97	219.685	15.8978
2021-12-01	5.16703	3.56735	517.212	25.5802	4.94876	0	2.2303	85.5255	258.599	15.5642	0	388.122	300.249	0.271021
2022-01-01	59.5881	30.2602	1102.59	85.7224	12.4918	0	0.706861	154.004	573.974	36.7522	0	594.673	440.719	0.0694638
2022-02-01	8.25286	52.6469	1240.88	48.7115	15.1769	0	1.02554	617.051	3176.64	34.9294	0	1089.03	442.757	0
2022-03-01	4.94511	8.0399	1083.36	52.7999	2.81005	0	0.270081	278.281	1799.57	44.5147	23.4545	736.503	178.154	0
2022-04-01	16.647	37.1233	5099.48	8.59475	6.11937	0.0844091	21.3968	25.9144	76.4371	25.2116	264.733	268.011	27.2774	0.278444
2022-05-01	3.24211	22.9294	7980.82	2.58985	0.329675	0.00209586	47.7644	4.95215	690.341	19.8785	152.426	158.982	29.2599	1.1795
2022-06-01	36.6939	6.87993	9780.94	6.06073	7.14057	45.3709	59.3997	6.20586	95.803	17.0266	69.519	55.735	12.0353	0.558116
2022-07-01	105.498	69.2891	6660.33	3.71013	0.486488	85.2609	11.6212	2.8863	33.7109	15.834	11.7773	34.7969	0.616072	2.51593
2022-08-01	11.8167	27.1938	3935.51	7.24036	0	57.7252	0.65877	0.94168	53.66	7.54014	2.52513	141.04	1.78314	47.981
2022-09-01	19.6025	3.16268	2340.59	12.9996	0.07135	0	0.198562	19.5012	113.116	41.3707	1.76783	740.363	5.21424	24.7219
2022-10-01	0.893525	13.7	1031.16	59.7873	0.428025	0	4.86086	37.9254	213.849	30.638	0	778.987	88.3292	15.7305
2022-11-01	0.839905	6.38827	484.659	107.308	2.93596	0	7.58538	184.054	21.8587	35.2651	0	1343.62	132.852	0.573071
2022-12-01	1.54933	6.53494	1312.69	75.4749	4.85947	0	0.405177	297.799	8.67214	3.40746	0	496.522	86.176	1.37804

## Sheet: FIGS9
Time	Sargassum	Ulva	IAS_Sargassum		Sargassum_Chl	Ulva_Chl	IAS_Sargassum_Chl
2003-01-01	1.63378	0	19.8816		0.991352	1.87664	0.33359
2004-01-01	0.151024	0	15.5217		0.954487	1.89703	0.328699
2005-01-01	0.0109612	0	44.3034		0.912625	1.96336	0.312399
2006-01-01	0	0	16.9507		1.00391	1.99591	0.321798
2007-01-01	0	3.26232	18.8146		0.929245	1.89275	0.32967
2008-01-01	1.79175	217.494	45.1838		0.848171	1.81279	0.318898
2009-01-01	3.47797	26.4565	18.7824		0.984088	2.02345	0.338787
2010-01-01	2.17551	18.9583	18.1832		1.0205	2.00415	0.333148
2011-01-01	0	0	278.563		0.849966	1.95372	0.328431
2012-01-01	21.0138	68.9088	643.274		0.920957	1.95959	0.315448
2013-01-01	18.2633	129.587	29.5691		1.01028	2.14986	0.314413
2014-01-01	56.5114	119.658	1547.26		0.968455	1.97663	0.326075
2015-01-01	349.514	330.99	2446.72		0.995858	2.01185	0.33195
2016-01-01	8.9079	248.348	389.422		1.03337	2.06561	0.344973
2017-01-01	442.906	165.768	1685.39		0.940822	1.94852	0.343895
2018-01-01	36.1269	124.849	6807.55		0.898115	1.88159	0.3298
2019-01-01	293.407	355.851	2692.28		0.928776	1.88097	0.339888
2020-01-01	66.4672	49.3932	3700.88		0.905793	1.78189	0.309899
2021-01-01	51.331	242.297	6399.36		0.940012	1.88281	0.32754
2022-01-01	248.983	30.5339	9780.94		0.928519	1.83571	0.3387
